# Supplementary material for: A Maize Calmodulin-like 3 Gene Positively Regulates Drought Tolerance in Maize and Arabidopsis
Source: Int J Mol Sci. 2025 Feb 4;26(3):1329. doi: 10.3390/ijms26031329 (PMC11818628; doi:10.3390/ijms26031329)
Supplement: Supplementary file 1 [file ijms-26-01329-s001.zip]

Archive with 2 entries (2 files):
- Supplementary Materials Figure S1-S3.pdf
- Supplementary Materials Table S1-S3.xlsx
