# Supplementary material for: A Maize Calmodulin-like 3 Gene Positively Regulates Drought Tolerance in Maize and Arabidopsis
Source: Int J Mol Sci. 2025 Feb 4;26(3):1329. doi: 10.3390/ijms26031329 (PMC11818628; doi:10.3390/ijms26031329)
Supplement: Supplementary file 1 [file ijms-26-01329-s001.zip › Supplementary Materials Table S1-S3.xlsx]

## Sheet: Table S1. Analysis of ZmCML3 p
Table S1. Analysis of ZmCML3 promoter elements.
Site Name	function
ABRE	cis-acting element involved in the abscisic acid responsiveness
ACE	cis-acting element involved in light responsiveness
ARE	cis-acting regulatory element essential for the anaerobic induction
CAAT-box	common cis-acting element in promoter and enhancer regions
CGTCA-motif	cis-acting regulatory element involved in the MeJA-responsiveness
G-box	cis-acting regulatory element involved in light responsiveness
GT1-motif	light responsive element
MBS	MYB binding site involved in drought-inducibility
O2-site	cis-acting regulatory element involved in zein metabolism regulation
Sp1	light responsive element
TATA-box	core promoter element around -30 of transcription start
TCA-element	cis-acting element involved in salicylic acid responsiveness
TCT-motif	part of a light responsive element
TGACG-motif	cis-acting regulatory element involved in the MeJA-responsiveness
chs-CMA1a	part of a light responsive element

## Sheet:  Table S2. List of primer seque
Table S2. List of primer sequences.
Primer name	Forward primer	Reverse primer
ZmCML3	ATGGAAGAGCTGGCCGC	TCACCCAGATATTTTCCGCTC
ZmCML3-1302	ACTCTTGACCATGGT AGATCT ATGGAAGAGCTGGCCGC	AAGTTCTTCTCCTTT ACTAGT CCACCCAGATATTTTCCGCTC
ZmCML3-qRT-PCR	AAGACCAGAACGGCTTCATC	CTCATCGTAGTTCACCTGACC
ZmCML3-UBI	CGGATCCATGGATTACAAGGATGACGACGATAAGCCAGTAGGATGCATCACCATGGAAG	CGACGCGT TCATCACCCA-GATATTTTCCGCTC
ZmCML3-35s	GGACTCTTGACCATGGATGGAAGAGCTGGCCGC	GTTAATTAACCCCACGTGTCACCCAGATATTTTCCGCTCAGCG
ABI3-qRT-PCR	TGTGACGACTCTTCTGGTGC	TCATCGGAACAACGACCTGG
ABI5-qRT-PCR	CCAGCTCCGCTTTGTAGGAA	CCTCCATTACCGCTACCACC
RD29A-qRT-PCR	ACGTCGAGACCCCGATAAC	CAATCTCCGGTACTCCTCCA
DREB2A-qRT-PCR	AAGTACCTGCGAAAGGGTCG	CCAAAGCCTGCTACCTCGAT
RAB18-qRT-PCR	GTGGTGGGTTGAGGGGAAGGAAGC	ACGCCATCGCCGTTGAGCCT
NCED-qRT-PCR	CTTTGAGACTTTCCGAGCAG	AGGGAGGATAGGAAGGTAAACA
ZmZEP-qRT-PCR	TTGGTTGGTGCCGATGGAAT	CGTATCGATATCGGGCAGCA
ZmTUB	CTACCTCACGGCATCTGCTATGT	GTCACACACACTCGACTTCACG
ACTIN2	GGTAACATTGTGCTCAGTGGTGG	AACGACCTTAATCTTCATGCTGC

## Sheet: Table S3. Origin and function o
Table S3. Origin and function of related genes.
Gene name	Gene plant origin	Gene function
MsCML46	Alfalfa	Enhance salt, cold and drought stress tolerance
MdCML3	Apple	Enhance salt stress tolerance
AtCML20	Arabidopsis	Negatively regulate drought stress tolerance
AtCML8	Arabidopsis	Enhance resistance to R. solanacearum, Xanthomonas and Phytophthora
AtCML9	Arabidopsis	Negatively regulate drought stress tolerance
CsCML38	Camellia sinensis	Respond to drought stress and ABA treatment
ZoCDPK1	Ginger	Enhance salt and drought stress tolerance
GbCML45	Gossypium barbadense	Enhance resistance to V. dahliae
GbCML50	Gossypium barbadense	Enhance resistance to V. dahliae
ZmCML25	Maize	Regulate the resistance against gray leaf spot
ZmCML48	Maize	Respond to drought stress
ZmCML50	Maize	Respond to drought stress
MtCML42	Medicago truncatula	Enhance cold stress tolerance
MpCML40	Millettia pinnata	Enhance salt stress tolerance
AhCML69	Peanut	Enhance resistance to R. solanacearum
CaCML13	Pepper	Enhance resistance to R. solanacearum
PbCML13	Phoebe bournei	Improve drought stress tolerance
OsCML16	Rice	Enhance root growth and drought tolerance
OsCML4	Rice	Enhance drought stress tolerance
OsMSR2	Rice	Improve salt and drought stress tolerance
OsDSR-1	Rice	Improve drought stresstolerance
TaCAM2-D	Wheat	Enhance salt and drought stress tolerance
TaCML20	Wheat	Respond to drought stress
